# Supplementary material for: Association between aqueous humor cytokines and postoperative corneal endothelial cell loss after Descemet stripping automated endothelial keratoplasty
Source: PLoS One. 2021 Dec 16;16(12):e0260963. doi: 10.1371/journal.pone.0260963 (PMC8675763; doi:10.1371/journal.pone.0260963)
Supplement: S1 Data — (XLSX) [file pone.0260963.s001.xlsx]

## Sheet: raw data revised
Age	Sex	Surgery with PEA+IOL	After cat ope	Donar age	Death to preservation time	Preservation to surgery time	Donar type	Donar CD	Iris damage	Quadrant	Type	Preope logMAR BCVA	POM1 logMAR BCVA	POM6 logMAR BCVA	POM12 logMAR BCVA	Pre ope	1M	６M	12M	6M-1M	12M-6M	12M-1M	Hu IL-1b (39)	Hu IL-1ra (25)	Hu IL-4 (52)	Hu IL-6 (19)	Hu IL-7 (74)	Hu IL-8 (54)	Hu IL-13 (51)	Hu Eotaxin (43)	Hu IP-10 (48)	Hu MCP-1(MCAF) (53)	Hu MIP-1a (55)	Hu MIP-1b (18)	Hu RANTES (37)
78	F	(-)	(+)	55	755	7	import	2870	(+)	1*	LI	0.39794	0.30103	0.09691	0.154902	0	2151	2208	1915	57	-293	-236	0.04	47.92	0	44.26	0	206.73	0.27	3.73	413.4	1494.42	1.14	11.48	0
82	F	(-)	(+)	66	717	6	import	2508	(+)	1*	LI	0.69897	0.221849	0	-0.0791812	0	1664	1378	1097	-286	-281	-567	0.1	1589.99	1.59	8695.74	14.52	306.49	0.4	14.09	1343.45	2181.2	0.67	17.35	107
90	F	(-)	(+)	61	998	7	import	2685	(+)	1*	LI	2	0.39794	0.30103	0.221849	0	2070	1999	1935	-71	-64	-135	0	49.44	2.13	506.74	26.08	98.13	0.57	49.39	7345.95	749.08	2.22	6.74	6.26
81	F	(-)	(+)	67	523	7	import	2519	(+)	1*	LI	1	0.69897	0.221849	0.09691	586	2154	1861	1761	-293	-100	-393	0	301.29	0.63	100.31	18.61	258.56	0.46	19.95	1545.26	1294.57	0.46	0	0
87	M	(-)	(+)	63	431	7	import	2775	(+)	1*	LI	1	0.30103	0.09691	0.154902	0	1955	1938	2004	-17	66	49	0	401.23	0	262.7	0	42.35	0.27	3.09	1009.03	697.84	0.43	6.53	71.77
86	F	(-)	(+)	56	407	6	import	2514	(+)	1*	LI	1.09691	0.69897	0.522879	0.522879	0	1941	1828	0	-113	-1828	-1941	0.12	1849.32	0.7	67.22	17.62	299.94	0.87	18.39	12186.9	935.55	0.34	2.85	22.46
72	F	(-)	(+)	38	1103	7	import	2808	(+)	1*	LI	1	0.154902	0.0457575	0	0	1962	2264	2047	302	-217	85	0.01	317.77	0	32.37	0	100.99	0.25	1.26	1523.8	689.42	0.81	1.08	0
89	F	(-)	(+)	70	705	6	import	2562	(+)	1*	LI	1	0.39794	0.39794	0.154902	0	2564	1843	1624	-721	-219	-940	0	1719.93	0	6.96	0	95.09	0.05	1.11	1199.05	1022.51	0.75	0.1	0
80	M	(-)	(+)	63	678	7	import	2882	(+)	1*	LI	1.09691	0.221849	0.154902	0.221849	0	1759	1918	1697	159	-221	-62	0.01	2131.28	0	12.5	0	174.03	0.35	2.07	1189.45	372.59	0.93	7.62	34.49
77	F	(-)	(+)	60	436	6	import	2527	(+)	1*	LI	0.69897	0.154902	-0.0791812	0.0457575	0	1126	741	581	-385	-160	-545	0.09	165.5	0	47.56	0	161.26	0.35	0.96	218.33	931.56	3.97	35.97	0
86	F	(-)	(+)	49	1186	7	import	2534	(+)	1*	LI	1.52288	0.69897	0.522879	0.30103	0	587	611	544	24	-67	-43	0.03	116.46	2.82	38.26	32.94	34.9	0.52	67.17	2138.07	315.58	0.67	2.57	130.23
53	F	(-)	(+)	67	528	6	import	2726	(+)	1*	Trauma	0.823909	0.823909	0.522879	0.522879	0	1597	0	0	-1597	0	-1597	0.01	56.2	0	4.76	47.02	18.93	0.98	5.24	736.64	196.05	0.49	1.24	102.81
74	F	(-)	(+)	72	1169	7	import	2557	(+)	2*	Cat ope/TLE	0.522879	0.69897	0.522879	0.823909	0	1224	0	0	-1224	0	-1224	0	279.19	1.35	32.98	45.53	161.66	0.38	32.58	11300.5	797.05	2.21	12.74	0
81	M	(-)	(+)	64	654	6	import	2954	(+)	1*	LI	1.39794	0.823909	0.823909	1.22185	0	1659	0	0	-1659	0	-1659	0.07	443.14	0.84	344.77	44.02	396.84	0.57	10.5	26610	1424.45	7.12	132.84	0
87	M	(-)	(+)	74	660	7	import	2625	(+)	1*	Cat ope/TLE	0.69897	0.30103	0.30103	0.30103	0	2098	2058	2294	-40	236	196	0.15	30.09	0.93	13.53	4.76	80.01	0.57	19.49	719.02	520.96	0.92	3.23	10.44
89	F	(-)	(+)	70	860	6	import	2604	(-)	0*	CACG	0.39794	0.30103	0.30103	0.30103	416	2094	2270	1937	176	-333	-157	0	298.5	3.69	7422.31	0	652.58	7.03	97.87	3893.13	586.04	2.46	17.66	16.14
63	M	(-)	(+)	60	648	7	import	2618	(-)	0*	Fuchs	1.39794	0.69897	0.30103	0.154902	0	1680	1405	1591	-275	186	-89	0.01	2160.7	0	9.02	0	89.98	0.35	0.83	746.5	133.72	0	0	0
69	F	(-)	(+)	60	1017	6	import	2576	(-)	0*	Fuchs	0.522879	0.39794	0.69897	0.221849	0	2125	1286	1248	-839	-38	-877	0	771.07	0	28.97	0	171.65	0.16	0.79	1345.02	1301.89	0	0	19.22
82	M	(-)	(+)	63	1430	7	import	2819	(-)	0*	Endotheliitis	0.522879	0.30103	0.30103	0.221849	0	1948	2017	1872	69	-145	-76	0	245.12	0	49.15	4.76	113.22	0.16	1.39	2536.25	481.14	1.32	5.53	0
89	F	(-)	(+)	54	550	6	import	3164	(-)	0*	CACG	1.69897	0.69897	0.522879	0.69897	0	2236	2270	1467	34	-803	-769	0	414.13	0	10.06	1.25	34.26	0.23	10.22	1133.9	526.93	0.18	4.92	185.32
83	M	(-)	(+)	56	1407	7	import	2708	(-)	0*	Fuchs	0.522879	0.39794	0.221849	0.154902	490	2511	1626	446	-885	-1180	-2065	0.89	326.35	0	38.94	14.52	106.05	0.23	5.58	1044.7	949.13	0.43	4.92	341.12
84	F	(-)	(+)	70	421	6	import	3442	(-)	0*	CACG	0.39794	0.30103	0.154902	0.30103	358	2294	2498	2305	204	-193	11	0.06	738.98	0	22.08	0	109.51	0.23	0.5	135.09	518.18	1.45	13.44	0
68	F	(-)	(+)	47	366	6	import	2677	(-)	0*	Fuchs	1	0.0457575	0	0	0	2415	2117	2346	-298	229	-69	0.04	3116.57	0	45.3	0	109.13	0.5	2.11	3868.53	324.19	1.14	4.23	0
57	F	(-)	(+)	53	1278	7	import	2742	(-)	0*	Fuchs	0.30103	0.09691	0	0.221849	0	2053	2117	1393	64	-724	-660	0.05	241.61	0	4.21	0	25.15	0.31	0	1952.32	412.39	0.43	0	0
71	M	(-)	(+)	53	1340	6	import	2614	(-)	0*	Fuchs	0.823909	1	0.39794	0.522879	678	1856	1934	1785	78	-149	-71	0.07	122	0	86.3	0	73.81	0.16	0.11	586.06	840.53	0.46	4.32	0
77	M	(-)	(+)	41	288	6	import	2935	(+)	1*	Cat ope/TLE	1	0.39794	0.154902	0.09691	150	2584	1948	2076	-636	128	-508	0.26	661.54	0.46	1096.72	1.25	37.96	0.42	5.31	374.94	532.16	0.96	2.34	2.3
78	F	(-)	(+)	68	270	7	import	2824	(-)	0*	Endotheliitis	1.1549	0.69897	0.522879	0.39794	0	2048	1795	1257	-253	-538	-791	0.07	250.96	2.3	2126.53	0	100.11	0.73	5.68	1304.58	334.08	1.34	6.5	1.29
77	M	(-)	(+)	65	1253	7	import	3009	(+)	1*	Cat ope/TLE	0.221849	0.30103	0.221849	0.09691	846	1588	1105	1138	-483	33	-450	0.01	19.66	0.03	11.41	7.54	24.34	0.46	5.83	1227.58	173.54	0.73	5	30.33
92	F	(-)	(+)	67	368	6	import	2645	(-)	0*	CACG	0.522879	0.69897	0.39794	0.39794	0	1784	1158	697	-626	-461	-1087	0.05	1187.47	0	210.26	11.2	160.09	0.59	4.24	3805.66	576.62	1.43	5.98	59.94
75	M	(-)	(+)	62	423	7	import	3003	(-)	0*	Endotheliitis	1.22185	0.0457575	0.0457575	0.0457575	0	2105	2161	1901	56	-260	-204	0	552.91	0	31.36	0	244.97	0.2	0.43	1750.94	1505.64	0.18	0	7.14
